# Supplementary material for: Systems biology analysis reveals new insights into invasive lung cancer
Source: BMC Syst Biol. 2018 Dec 14;12(Suppl 7):117. doi: 10.1186/s12918-018-0637-z (PMC6293490; doi:10.1186/s12918-018-0637-z)
Supplement: Supplementary file 1 — Figure S1. The hierarchical clustering of the 18 normal (blue), AIS (orange), and invasive samples (purple) based on gene expression. (XLSX 50 kb) [file 12918_2018_637_MOESM1_ESM.xlsx]

## Sheet: Invasive_Specfic
IDs	Names	Types	Expression	Genes in Core network
ENSG00000075218	GTSE1	protein_coding	Up-regulated	116
ENSG00000148677	ANKRD1	protein_coding	Down-regulated	54
ENSG00000157103	SLC6A1	protein_coding	Down-regulated	45
ENSG00000101076	HNF4A	protein_coding	Down-regulated	36
ENSG00000100505	TRIM9	protein_coding	Down-regulated	36
ENSG00000204305	AGER	protein_coding	Down-regulated	30
ENSG00000172828	CES3	protein_coding	Up-regulated	30
ENSG00000186529	CYP4F3	protein_coding	Down-regulated	26
ENSG00000180509	KCNE1	protein_coding	Down-regulated	26
ENSG00000137561	TTPA	protein_coding	Down-regulated	20
ENSG00000075673	ATP12A	protein_coding	Up-regulated	18
ENSG00000105137	SYDE1	protein_coding	Down-regulated	16
ENSG00000021852	C8B	protein_coding	Down-regulated	11
ENSG00000183230	CTNNA3	protein_coding	Down-regulated	10
ENSG00000235718	MFRP	protein_coding	Down-regulated	10	Outlier, has 400+ subnetworks
ENSG00000183638	RP1L1	protein_coding	Down-regulated	9
ENSG00000160862	AZGP1	protein_coding	Up-regulated	8
ENSG00000119121	TRPM6	protein_coding	Down-regulated	6
ENSG00000169213	RAB3B	protein_coding	Up-regulated	5
ENSG00000149451	ADAM33	protein_coding	Down-regulated	0
ENSG00000182885	ADGRG3	protein_coding	Down-regulated	0
ENSG00000150471	ADGRL3	protein_coding	Down-regulated	0
ENSG00000264230	ANXA8L1	protein_coding	Down-regulated	0
ENSG00000128383	APOBEC3A	protein_coding	Down-regulated	0
ENSG00000113303	BTNL8	protein_coding	Down-regulated	0
ENSG00000167434	CA4	protein_coding	Down-regulated	0
ENSG00000169436	COL22A1	protein_coding	Up-regulated	0
ENSG00000163735	CXCL5	protein_coding	Down-regulated	0
ENSG00000175084	DES	protein_coding	Down-regulated	0
ENSG00000162747	FCGR3B	protein_coding	Down-regulated	0
ENSG00000142748	FCN3	protein_coding	Down-regulated	0
ENSG00000163518	FCRL4	protein_coding	Up-regulated	0
ENSG00000277494	GPIHBP1	protein_coding	Down-regulated	0
ENSG00000149403	GRIK4	protein_coding	Down-regulated	0
ENSG00000164082	GRM2	protein_coding	Up-regulated	0
ENSG00000188536	HBA2	protein_coding	Down-regulated	0
ENSG00000233237	LINC00472	lincRNA	Down-regulated	0
ENSG00000261432	LINC01613	lincRNA	Down-regulated	0
ENSG00000182050	MGAT4C	protein_coding	Down-regulated	0
ENSG00000135324	MRAP2	protein_coding	Down-regulated	0
ENSG00000172927	MYEOV	protein_coding	Up-regulated	0
ENSG00000263155	MYZAP	protein_coding	Down-regulated	0
ENSG00000185737	NRG3	protein_coding	Down-regulated	0
ENSG00000166368	OR2D2	protein_coding	Up-regulated	0
ENSG00000164530	PI16	protein_coding	Down-regulated	0
ENSG00000139304	PTPRQ	protein_coding	Down-regulated	0
ENSG00000271967	RP11-134K13.4	lincRNA	Up-regulated	0
ENSG00000234763	RP11-203H2.2	lincRNA	Down-regulated	0
ENSG00000248844	RP11-626H12.3	lincRNA	Down-regulated	0
ENSG00000273233	RP11-713D19.1	lincRNA	Down-regulated	0
ENSG00000241213	RP11-768G7.2	lincRNA	Down-regulated	0
ENSG00000278385	RP11-89H19.2	lincRNA	Up-regulated	0
ENSG00000161055	SCGB3A1	protein_coding	Up-regulated	0
ENSG00000153253	SCN3A	protein_coding	Up-regulated	0
ENSG00000159307	SCUBE1	protein_coding	Down-regulated	0
ENSG00000273259	SERPINA3	protein_coding	Down-regulated	0
ENSG00000135917	SLC19A3	protein_coding	Down-regulated	0
ENSG00000108576	SLC6A4	protein_coding	Down-regulated	0
ENSG00000168952	STXBP6	protein_coding	Down-regulated	0
ENSG00000145934	TENM2	protein_coding	Down-regulated	0
ENSG00000237548	TTLL11-IT1	lincRNA	Up-regulated	0
