# Supplementary material for: Systems biology analysis reveals new insights into invasive lung cancer
Source: BMC Syst Biol. 2018 Dec 14;12(Suppl 7):117. doi: 10.1186/s12918-018-0637-z (PMC6293490; doi:10.1186/s12918-018-0637-z)
Supplement: Supplementary file 6 — Table S3. The enriched pathways of the 19 core subnetworks. (XLSX 38 kb) [file 12918_2018_637_MOESM6_ESM.xlsx]

## Sheet: Sheet1
Seed Gene	KEGG_Pathway	P-value	Adj P-value
MFRP	Endometrial cancer	0.00082	0.048
	Pancreatic cancer	0.0013	0.038
	Prolactin signaling pathway	0.0015	0.03
	Pathways in cancer	0.0032	0.047
	Measles	0.0052	0.061
	Hepatitis C	0.0052	0.061
	Hepatitis B	0.0062	0.06
	Chemokine signaling pathway	0.01	0.083
	Thyroid cancer	0.025	0.17
	Basal cell carcinoma	0.047	0.27
	Non-small cell lung cancer	0.048	0.25
	Acute myeloid leukemia	0.048	0.25
AGER	VEGF signaling pathway	1.4e-06	0.00018
	Colorectal cancer	1.5e-06	9.5e-05
	Renal cell carcinoma	1.9e-06	8.1e-05
	Pancreatic cancer	1.9e-06	8.1e-05
	Axon guidance	2.7e-06	8.7e-05
	Choline metabolism in cancer	1.6e-05	0.00043
	Pathways in cancer	2.3e-05	0.00051
	Thyroid hormone signaling pathway	3e-05	0.00055
	Central carbon metabolism in cancer	5.2e-05	0.00084
	Fc epsilon RI signaling pathway	6.6e-05	0.00095
	B cell receptor signaling pathway	7e-05	0.00091
	Signaling pathways regulating pluripotency of stem cells	8e-05	0.00094
	Chronic myeloid leukemia	8.3e-05	0.00089
	ErbB signaling pathway	0.00017	0.0017
	Progesterone-mediated oocyte maturation	0.00017	0.0017
	Prostate cancer	0.00018	0.0017
	Aldosterone-regulated sodium reabsorption	0.00027	0.0024
	Estrogen signaling pathway	0.00028	0.0023
	T cell receptor signaling pathway	0.00033	0.0025
	Proteoglycans in cancer	0.00042	0.0031
	Viral carcinogenesis	0.00048	0.0033
	Neurotrophin signaling pathway	0.00059	0.0039
	Sphingolipid signaling pathway	0.00059	0.0039
	Natural killer cell mediated cytotoxicity	0.00063	0.0039
	Endometrial cancer	0.00064	0.0038
	Acute myeloid leukemia	0.0008	0.0045
	Non-small cell lung cancer	0.0008	0.0045
	Osteoclast differentiation	0.00083	0.0045
	FoxO signaling pathway	0.0009	0.0047
	Glioma	0.0012	0.0061
	Melanoma	0.0016	0.0076
	Prolactin signaling pathway	0.0016	0.0076
	Oxytocin signaling pathway	0.0017	0.0077
	Fc gamma R-mediated phagocytosis	0.0026	0.011
	Chemokine signaling pathway	0.003	0.013
	HIF-1 signaling pathway	0.004	0.017
	Rap1 signaling pathway	0.0047	0.019
	Chagas disease (American trypanosomiasis)	0.0047	0.018
	Regulation of actin cytoskeleton	0.0047	0.018
	PI3K-Akt signaling pathway	0.0048	0.018
	Toll-like receptor signaling pathway	0.005	0.018
	TNF signaling pathway	0.005	0.018
	Cholinergic synapse	0.0057	0.02
	Ras signaling pathway	0.006	0.021
	MAPK signaling pathway	0.0092	0.03
	Hepatitis C	0.0093	0.03
	HTLV-I infection	0.0093	0.029
	Insulin signaling pathway	0.01	0.032
	Type II diabetes mellitus	0.011	0.033
	Hepatitis B	0.012	0.034
	Adrenergic signaling in cardiomyocytes	0.012	0.034
	Regulation of lipolysis in adipocytes	0.015	0.041
	mTOR signaling pathway	0.016	0.043
	Adherens junction	0.023	0.061
	cAMP signaling pathway	0.027	0.07
	Bacterial invasion of epithelial cells	0.027	0.069
	Focal adhesion	0.03	0.074
	Small cell lung cancer	0.032	0.078
ANKRD1	Thyroid hormone signaling pathway	0.0016	0.12	Thyroid hormones stimulated growth and metastasis of tumor transplants, whereas hypothyroidism had opposite effects
	Glucagon signaling pathway	0.0096	0.32
	Notch signaling pathway	0.019	0.4
	FoxO signaling pathway	0.022	0.35
	Transcriptional misregulation in cancer	0.039	0.46
	Epstein-Barr virus infection	0.052	0.51
	HIF-1 signaling pathway	0.071	0.56
ATP12A	Transcriptional misregulation in cancer	0.015	0.43
	Prostate cancer	0.098	0.85
CES3	Epstein-Barr virus infection	0.01	0.47
	Viral carcinogenesis	0.013	0.33
	Ribosome	0.043	0.59
	Transcriptional misregulation in cancer	0.063	0.63
	Thyroid cancer	0.069	0.58
	Herpes simplex infection	0.073	0.54
	Huntington's disease	0.079	0.51
CTNNA3	RNA polymerase	0.00031	0.0068
	Pyrimidine metabolism	0.0032	0.035
	Purine metabolism	0.009	0.064
	Epstein-Barr virus infection	0.01	0.056
	Adherens junction	0.06	0.24
	Arrhythmogenic right ventricular cardiomyopathy (ARVC)	0.06	0.24
	Leukocyte transendothelial migration	0.098	0.32
CYP4F3	Epstein-Barr virus infection	0.0006	0.039
	Viral carcinogenesis	0.009	0.26
	Transcriptional misregulation in cancer	0.05	0.68
	Herpes simplex infection	0.058	0.64
	Thyroid cancer	0.061	0.57
GTSE1	Wnt signaling pathway	0.0023	0.33
	Epstein-Barr virus infection	0.0025	0.2
	Pathways in cancer	0.0047	0.24
	Estrogen signaling pathway	0.016	0.51
	Colorectal cancer	0.023	0.56
	Renal cell carcinoma	0.026	0.54
	RNA transport	0.027	0.49
	HTLV-I infection	0.039	0.59
	Endocytosis	0.041	0.56
	Proteoglycans in cancer	0.046	0.57
	Signaling pathways regulating pluripotency of stem cells	0.049	0.55
	Viral carcinogenesis	0.051	0.54
	Oxytocin signaling pathway	0.07	0.63
	Toll-like receptor signaling pathway	0.086	0.68
	Influenza A	0.092	0.68
RAB3B	Hippo signaling pathway	0.064	0.63	Hippo pathway contributes to cancer development
SLC6A1	Hepatitis B	3e-05	0.0037
	Estrogen signaling pathway	0.00082	0.049
	Amphetamine addiction	0.0028	0.11
	Chronic myeloid leukemia	0.0036	0.1
	HTLV-I infection	0.0045	0.1
	Transcriptional misregulation in cancer	0.0056	0.11
	ErbB signaling pathway	0.0061	0.1
	TNF signaling pathway	0.011	0.15
	Viral carcinogenesis	0.011	0.14
	Cholinergic synapse	0.012	0.14
	Bladder cancer	0.013	0.14
	PI3K-Akt signaling pathway	0.015	0.15
	Cell cycle	0.016	0.14
	Dopaminergic synapse	0.018	0.14
	Osteoclast differentiation	0.019	0.14
	Wnt signaling pathway	0.021	0.15
	MAPK signaling pathway	0.023	0.16
	Colorectal cancer	0.029	0.18
	Oxytocin signaling pathway	0.03	0.18
	Aldosterone synthesis and secretion	0.048	0.26
	Epstein-Barr virus infection	0.048	0.25
	TGF-beta signaling pathway	0.051	0.25
	Insulin secretion	0.052	0.25
	Proteoglycans in cancer	0.055	0.25
	Prostate cancer	0.055	0.24
	GnRH signaling pathway	0.059	0.25
	Circadian entrainment	0.063	0.26
	HIF-1 signaling pathway	0.067	0.26
	Glucagon signaling pathway	0.068	0.26
	Thyroid hormone signaling pathway	0.087	0.31
	Pathways in cancer	0.088	0.31
SYDE1	Non-small cell lung cancer	0.0018	0.12
	TGF-beta signaling pathway	0.0039	0.13
	Pathways in cancer	0.0082	0.18
	Cell cycle	0.0083	0.14
	Viral carcinogenesis	0.022	0.28
	PI3K-Akt signaling pathway	0.057	0.51
	Renal cell carcinoma	0.073	0.55
	Pancreatic cancer	0.073	0.55
	Adherens junction	0.079	0.53
	Small cell lung cancer	0.094	0.55
	Prostate cancer	0.098	0.53
TRIM9	Cell cycle	0.0027	0.18
	Viral carcinogenesis	0.011	0.33
	HTLV-I infection	0.02	0.38
	PI3K-Akt signaling pathway	0.043	0.55
	Transcriptional misregulation in cancer	0.056	0.57
TRPM6	NA
TTPA	NA
AZGP1	NA
C8B	NA
HNF4A	NA
KCNE1	NA
RP1L1	NA
